# Supplementary material for: Prognostic Value of Interleukin-32 Expression and Its Correlation with the Infiltration of Natural Killer Cells in Cutaneous Melanoma
Source: J Clin Med. 2021 Oct 13;10(20):4691. doi: 10.3390/jcm10204691 (PMC8538574; doi:10.3390/jcm10204691)
Supplement: Supplementary file 1 [file jcm-10-04691-s001.zip]

Archive with 1 entries (1 files):
- JCM-1365860_Supplement_3rd revision.pdf
